# Supplementary material for: Integrative analysis of DNA methylation and gene expression data for the diagnosis and underlying mechanism of Parkinson’s disease
Source: Front Aging Neurosci. 2022 Aug 18;14:971528. doi: 10.3389/fnagi.2022.971528 (PMC9434001; doi:10.3389/fnagi.2022.971528)
Supplement: Supplementary file 2 [file Table_2.XLSX]

## Sheet: Sheet1
IQSEC1
HLA-E
KIAA0319L
ECE1
ADAM19
SLC9A1
GALNT2
PRKCZ
RERE
UBR4
ARHGAP26
JARID2
NCSTN
IGF2R
MTMR14
TAF12
LMAN2
ATG7
PPP1R10
LAPTM5
ARID5A
GAK
S100A4
FLOT1
BASP1
HPCAL1
KLHL21
GRK6
IRF1
NFYC
DTNBP1
AGPAT1
ACP6
DIRC2
CPT2
PBXIP1
ZBTB7B
MAML3
SH3TC1
SLC22A1
LMO4
DGKG
KIAA0232
PLXND1
HLA-G
ARHGEF11
ANO10
PADI4
ADAR
STX11
CTDSP1
SYTL3
SH3RF3
CSF3R
H6PD
NEU1
GPSM3
CCNJL
NCOA1
PPM1M
FAM53C
TRANK1
TAPBP
ABTB1
ADAMTSL4
STK10
TMEM115
CSF1R
HK3
TBC1D1
HLA-F
TNFRSF1B
MGAT1
BCL6
HLA-B
VNN3
IL1RN
DEDD
ACAP3
WDTC1
CSRNP1
PMF1
DOK3
CTNNBIP1
CCDC17
CHST2
TFEB
SQSTM1
ZDHHC18
DYSF
CDC42EP3
PHC2
MYO7B
DIAPH1
NCF2
RIPK1
ZNF672
GNLY
SEMA4A
MAP7D1
SLC6A6
KCNAB2
STK40
GNAI2
FAM193B
SKIV2L
RGS14
GNG5
MYD88
HPSE
ABHD5
TBC1D14
KDM1B
GPX3
ARHGEF2
TNFRSF9
HDLBP
TAGLN2
PTAFR
NDUFS2
INPP5D
GPATCH3
ATP6V0B
UBXN11
ATG4B
SLC11A1
ARG1
DDX41
TRIM62
RNF19B
S100A11
PDLIM7
HLA-J
TREM1
RGL2
ARAP3
GATAD2B
FGR
SLC26A8
GBAP1
