# Supplementary material for: Integrative analysis of DNA methylation and gene expression data for the diagnosis and underlying mechanism of Parkinson’s disease
Source: Front Aging Neurosci. 2022 Aug 18;14:971528. doi: 10.3389/fnagi.2022.971528 (PMC9434001; doi:10.3389/fnagi.2022.971528)
Supplement: Supplementary file 3 [file Table_3.XLSX]

## Sheet: Sheet1
RHOH
MEGF6
TRAK2
SIL1
EBF1
FCRL5
NPPB
SCTR
MATN1
EPHX4
CAMK4
FAM46C
ZNF366
FBXO9
LYRM7
FCRL2
DIS3L2
CACNA1E
