# Supplementary material for: Integrative analysis of DNA methylation and gene expression data for the diagnosis and underlying mechanism of Parkinson’s disease
Source: Front Aging Neurosci. 2022 Aug 18;14:971528. doi: 10.3389/fnagi.2022.971528 (PMC9434001; doi:10.3389/fnagi.2022.971528)
Supplement: Supplementary file 4 [file Table_4.XLSX]

## Sheet: Sheet1
ZBTB7B
SQSTM1
TREM1
FCER1G
PHC2
CSF3R
AGTRAP
GRK6
CSF1R
PRKCD
NBEAL2
SLC26A8
MXD3
INPP5D
NDUFS2
FGR
RPS6KA1
SLC36A1
PADI4
ARHGAP26
TBC1D1
PRKCZ
IL1RN
TBC1D14
GALNT2
ARHGEF2
PSRC1
ZBTB48
S100A9
PADI2
GATAD2B
DIAPH1
ARG1
DEF6
DTNBP1
UBR4
MTF1
S100A6
STK40
PGD
GNAI2
MAML3
LAPTM5
SLC27A3
PEF1
JARID2
HPCAL1
PLXND1
FAM46A
IQSEC1
ARAP3
FAM193B
KIAA0319L
SH3RF3
H6PD
LST1
MTX1
CCNJL
TNFRSF1B
GPSM3
CDA
TNFRSF9
SH3TC1
ECE1
KLHL21
KCNAB2
SH3BP5L
ATG7
ROPN1L
ABHD5
FAM53C
LMO4
GPX3
AIF1
HDLBP
ANO10
WDTC1
FLOT1
DEDD
NCF2
VNN3
TKT
KLHL18
FOSL2
SEMA4A
CPT2
KDM1B
SLC6A6
SLC5A6
DOK3
TFEB
SLC11A1
AMPD2
DIRC2
PTAFR
SHISA5
STK10
RGL2
PPP1R10
BCL6
IGF2R
GNLY
DUSP1
GBAP1
LMAN2
PDLIM7
DGKG
MYO7B
CTNNBIP1
RERE
LGR6
EFHD2
TAPBP
SLC9A1
ADAM19
SYTL3
TRANK1
S100A11
CHIC2
KIT
TAGLN2
PFKFB4
CDC42EP3
UBXN11
SH3BGRL3
HK3
KIAA0232
CAPG
ADAR
ACAP3
KIAA1324
CXCR1
HLA-C
PSD4
CTDSP1
MAP7D1
CNPY3
ATG4B
DYSF
ARHGEF11
ATP6V0B
ACP6
TMEM127
CHST2
MAD2L2
RNPEP
MAPKAPK3
HLA-G
ADAMTSL4
TUBA4A
HLA-F
CD14
IRF1
BASP1
CSRNP1
TRIM62
HLA-J
GAK
LEMD2
SLC25A20
ABTB1
ARPC4
MGAT1
SKIV2L
RAB24
TMEM115
PPM1M
PMF1
NAGK
AGPAT1
KIAA0040
NEU1
RHOB
PLOD1
H1FX
SYTL1
MTMR14
MYD88
VPS72
HCLS1
YIPF3
HPSE
TAF12
GCM1
BAP1
KLHDC8B
INO80B
ZNF672
DDX41
ARID5A
CD74
HAVCR2
HLA-E
RNF19B
S100A4
SMAP2
STX11
NFYC
RGS14
SRA1
STK11IP
NCSTN
