# Supplementary material for: Integrative analysis of DNA methylation and gene expression data for the diagnosis and underlying mechanism of Parkinson’s disease
Source: Front Aging Neurosci. 2022 Aug 18;14:971528. doi: 10.3389/fnagi.2022.971528 (PMC9434001; doi:10.3389/fnagi.2022.971528)
Supplement: Supplementary file 5 [file Table_5.XLSX]

## Sheet: Sheet1
MEGF6
FAM46C
DIS3L2
SIL1
ZNF366
FBXO9
EBF1
HIST1H4L
NPPC
CLCN2
POLN
SLC16A10
COX17
TRAK2
SCTR
SPINK2
TUBB2A
MATN1
LYRM7
EPHX4
NPPB
CACNA1E
